# Supplementary material for: Navigating Fusarium wilt of bananas: a ready-to-use subset of resistant Musa genotypes
Source: Front Plant Sci. 2026 Mar 30;17:1753570. doi: 10.3389/fpls.2026.1753570 (PMC13085928; doi:10.3389/fpls.2026.1753570)
Supplement: Supplementary Table 1 — Curated list of banana accessions compiled from published sources, including passport data, genomic classification, and trait-based descriptors. Columns detail the DOI; accession name and code; genome constitution; subspecies/subgroup; country of origin; and genebank availability (e.g., ITC). Additional columns summarize evaluation context such as TR4 (Tropical Race 4) reaction; publication and evaluation year; field verification; and usual use (e.g., Cooking, Dessert, Both, Non-edible). Traits such as pollen and seed fertility and notes on other agronomic characteristics are also provided. [file DataSheet1.xlsx]

## Sheet: S Table 1 - List of genotypes 
DOI	Accession name	Accession code	Genome constitution	subspecies/subgroup	Country of origin	Genebank	Currently Available at ITC	TR4 reaction	Reference	Year of publication	Country of evaluation	Field verification	genotyping data	Uses :Cooking (C) / Dessert (D), both (B), Non edible (NE)	Notes on other traits	Pollen	Pollen Source	Seeds
10.18730/AV00H	Pisang Nangka	ITC0004	AAA-AAB	Pisang Nangka	Malaysia	ITC	yes	resistant	Thangavelu et al, (2025) Screening of exotic banana accessions for their resistance to fusarium wilt race 1 and tropical race 4 in India	2025	India	True To Type (TTT)	yes (radseq)	C (chips; jam; floor)	Flesh white/cream	scarce-moderate		most pollinated bunches remain seedless (Rowe 1984)
10.18730/AV1M*	Guineo	ITC0005	AAA	Mutika/Lujugira	Nigeria	ITC	yes	resistant	Thangavelu et al, (2025) Screening of exotic banana accessions for their resistance to fusarium wilt race 1 and tropical race 4 in India	2025	India	True To Subgroup (TTS)	yes (ddRADseq) - AAA Mutika/Lujugira-2	C	starch content. Physical characteristics of the fruit during ripening. research on alternative strategies to extend shelf-life may be beneficia (10.1111/ijfs.14851)			reported seedless
10.18730/9J75=	Matavia	ITC0032	ABB	Monthan/Bluggoe	Indonesia	ITC	yes	extremely susceptible	García-Bastidas (2019) Panama disease in banana: Spread, screens and genes	2019	Netherland	Misclassified (MC)	yes (ddRADseq) - ABB Bluggoe/Monthan	C (in the Philippines)				reported seedless
10.18730/9J7SJ	Monthan	ITC0046	ABB	Monthan	Unknown	ITC	no	susceptible	Thangavelu et al, (2025) Screening of exotic banana accessions for their resistance to fusarium wilt race 1 and tropical race 4 in India	2025	India	Not yet	no
10.18730/9J8J6	Pisang Tongat	ITC0063	AA	Unknown	Unknown	ITC	yes	very susceptible	García-Bastidas (2019) Panama disease in banana: Spread, screens and genes	2019	Netherland	n/a
10.18730/9J8K7	Type 2	ITC0069	acuminata	Unknown	Unknown	ITC	yes	susceptible	Thangavelu et al, (2025) Screening of exotic banana accessions for their resistance to fusarium wilt race 1 and tropical race 4 in India	2025	India	True To Subgroup (TTS)	Yes (RADseq)
10.18730/9J9D~	Igitsiri (Intuntu)	ITC0081	AAA	Mutika/Lujugira	Burundi	ITC	yes	highly resistant	Gueco et al (2017) A catalogue of some Musa ITC reference collections grown in the Philippines.	2017	Philippines	in progress	yes (RADseq): a whole chromosome is missing on chr.4	Beer type	sweet, starchy bananas adapted to high‑altitude East African zones. Low incidence of BBTV and resitant to Moko bacterial wilt (Molina, 2016). Also known as Ndundu	unknown
10.18730/9J9D~	Igitsiri (Intuntu)	ITC0081	AAA	Mutika/Lujugira	Burundi	ITC	yes	resistant	Molina et al, (2016) Resistance to Fusarium oxysporum f. sp. cubense tropical race 4 in African bananas	2016	Philippines	in progress	Yes (RADseq)	Beer type		unknown
10.18730/9J9D~	Igitsiri (Intuntu)	ITC0081	AAA	Mutika/Lujugira	Burundi	ITC	yes	resistant	Liu et al, (2021). Assessing of imported banana germplasms resistance to Fusarium oxysporum f. sp. cubense tropical race 4.	2021	China	in progress	yes (RADseq): a whole chromosome is missing on chr.4	Beer type		unknown
10.18730/9J9D~	Igitsiri (Intuntu)	ITC0081	AAA	Mutika/Lujugira	Burundi	ITC	yes	moderately resistant	Thangavelu et al, (2025) Screening of exotic banana accessions for their resistance to fusarium wilt race 1 and tropical race 4 in India	2025	India	in progress	Yes (RADseq)	Beer type		unknown
10.18730/9J9D~	Igitsiri (Intuntu)	ITC0081	AAA	Mutika/Lujugira	Burundi	ITC	yes	highly resistant	García-Bastidas (2019) Panama disease in banana: Spread, screens and genes	2019	Netherland	in progress	Yes (RADseq)
10.18730/9J9P5	Mbwazirume	ITC0084	AAA	Mutika/Lujugira	Burundi	ITC	yes	resistant	Molina et al, (2016) Resistance to Fusarium oxysporum f. sp. cubense tropical race 4 in African bananas	2016	Philippines	Off Type (OT)	Yes (RADseq)
10.18730/9J9P5	Mbwazirume	ITC0084	AAA	Mutika/Lujugira	Burundi	ITC	yes	highly resistant	Zuo et al, (2018) Germplasm screening of Musa spp. for resistance to Fusarium oxysporum f. sp. cubense tropical race 4 (Foc TR4)	2018	China	Off Type (OT)	yes (RADseq) - Mutika-4	C		moderate-scarce
10.18730/9J9P5	Mbwazirume	ITC0084	AAA	Mutika/Lujugira	Burundi	ITC	yes	resistant	Liu et al, (2021). Assessing of imported banana germplasms resistance to Fusarium oxysporum f. sp. cubense tropical race 4.	2021	China	Off Type (OT)	yes (RADseq) - Mutika-4	C		scarce-moderate
10.18730/9J9YD	Kayinja	ITC0087	ABB	Pisang Awak	Unknown	ITC	yes	Susceptible	Thangavelu et al, (2025) Screening of exotic banana accessions for their resistance to fusarium wilt race 1 and tropical race 4 in India	2025	India	True To Type (TTT)	Yes (RADseq)
10.18730/9JA6N	Tjau Lagada	ITC0090	AA	Unknown	Indonesia	ITC	yes	resistant	García-Bastidas (2019) Panama disease in banana: Spread, screens and genes	2019	Netherland	True To Subgroup (TTS)	yes (RADseq, gbs SRR3167367 and Dartseq)
10.18730/9JA6N	Tjau Lagada	ITC0090	AA	not available	Indonesia	ITC	yes	predicted susceptible	Ferreira et al, (2024) Toward Marker-Assisted Selection in Breeding for Fusarium Wilt Tropical Race-4 Type Resistant Bananas	2024	n/a	True To Subgroup (TTS)				moderate		Occasional presence of seeds reported
10.18730/9JA6N	Tjau Lagada	ITC0090	AA	not available	Indonesia	ITC	yes	resistant	Thangavelu et al, (2025) Screening of exotic banana accessions for their resistance to fusarium wilt race 1 and tropical race 4 in India	2025	India	True To Subgroup (TTS)	yes (RADseq, gbs SRR3167367 and Dartseq)		Extensively used in breeding to produce diesease resistant hybrids	moderate
10.18730/9JA8Q	Long Tavoy	ITC0093	acuminata	burmannica	Myanmar	ITC	yes	resistant	García-Bastidas (2019) Panama disease in banana: Spread, screens and genes	2019	Netherland	True To Subgroup (TTS)
10.18730/9JA8Q	Long Tavoy	ITC0093	acuminata	burmannica	Myanmar	ITC	yes	susceptible	Thangavelu et al, (2025) Screening of exotic banana accessions for their resistance to fusarium wilt race 1 and tropical race 4 in India	2025	India	True To Subgroup (TTS)	Yes (RADseq)
10.18730/9JADW	Pelipita	ITC0095	ABB	Pelipita	Unknown	ITC	no	very susceptible	García-Bastidas (2019) Panama disease in banana: Spread, screens and genes	2019	Netherland	True To Type (TTT)	no	C		Sterile or nearly sterile
10.18730/9JADW	Pelipita	ITC0095	ABB	Pelipita	Unknown	ITC	no	predicted susceptible	Ferreira et al, (2024) Toward Marker-Assisted Selection in Breeding for Fusarium Wilt Tropical Race-4 Type Resistant Bananas	2024	n/a	True To Type (TTT)
10.18730/9JB7H	Obino l'Ewai	ITC0109	AAB	Plantain	Nigeria	ITC	yes	resistant	Zuo et al, (2018) Germplasm screening of Musa spp. for resistance to Fusarium oxysporum f. sp. cubense tropical race 4 (Foc TR4)	2018	China	in progress	yes (Radseq) - aneuploid: deletion of 1 chromosome 6	C	Widely used by IITA as a female parent. Contains eBSV.	unknown
10.18730/9JB7H	Obino l'Ewai	ITC0109	AAB	Plantain	Nigeria	ITC	yes	moderately resistant	Gueco et al (2017) A catalogue of some Musa ITC reference collections grown in the Philippines.	2017	Philippines	in progress	yes (Radseq) - aneuploid: deletion of 1 chromosome 6	C		unknown
10.18730/9JBV0	Ihitisim	ITC0121	AAB	Plantain	Nigeria	ITC	no	highly resistant	Zhan et al, (2022) Evaluation of Resistance of Banana Genotypes with AAB Genome to Fusarium Wilt Tropical Race 4 in China	2022	China	Off Type (OT)	yes (GBS and RAdseq) - aneuploid	C
10.18730/9JC49	Pome	ITC0125	AAB	Pome	Nigeria	ITC		very susceptible	García-Bastidas (2019) Panama disease in banana: Spread, screens and genes	2019	Netherland
10.18730/9JC7C	Kamaramasenge	ITC0127	AAB	Kamaramasenge	Unknown	ITC	yes	resistant	Zuo et al, (2018) Germplasm screening of Musa spp. for resistance to Fusarium oxysporum f. sp. cubense tropical race 4 (Foc TR4)	2018	China	True To Type (TTT)	yes (Radseq) - Silk-2	D; beer	susceptible to Race 1; partial resistance to Nematodes; Low yield (nice market)	unknown
10.18730/9JEKE	Ingagara	ITC0166	AAA	Mutika/Lujugira	Unknown	ITC	yes	resistant	Molina et al, (2016) Resistance to Fusarium oxysporum f. sp. cubense tropical race 4 in African bananas	2016	Philippines	True To Type (TTT)	Yes (ddRADSeq)
10.18730/9JEKE	Ingagara	ITC0166	AAA	Mutika/Lujugira	Unknown	ITC		resistant	García-Bastidas (2019) Panama disease in banana: Spread, screens and genes	2019	Netherland	True To Type (TTT)
10.18730/9JFF5	Inkira	ITC0179	AAA	Mutika/Lujugira	Unknown	ITC	Yes	resistant	Liu et al, (2021). Assessing of imported banana germplasms resistance to Fusarium oxysporum f. sp. cubense tropical race 4.	2021	China	True To Type (TTT)	yes (ddRADseq) - AAA Mutika/Lujugira 1	Beer type	Very limited documented data	unknown
10.18730/9JFF5	Inkira	ITC0179	AAA	Mutika/Lujugira	Unknown	ITC	yes	resistant	Molina et al, (2016) Resistance to Fusarium oxysporum f. sp. cubense tropical race 4 in African bananas	2016	Philippines	True To Type (TTT)	Yes (ddRADSeq)			unknown
10.18730/9JFF5	Inkira	ITC0179	AAA	Mutika/Lujugira	Unknown	ITC	yes	moderately susceptible	García-Bastidas (2019) Panama disease in banana: Spread, screens and genes	2019	Netherland	True To Type (TTT)
10.18730/9JHBW	Prata	ITC0207	AAB	Pome	Unknown	ITC		moderately susceptible	García-Bastidas (2019) Panama disease in banana: Spread, screens and genes	2019	Netherland	True To Subgroup (TTS)
10.18730/9JHM0	Pacific Plantain	ITC0210	AAB	Maia Maoli/Popoulu	Unknown	ITC	yes	very susceptible	Zhan et al, (2022) Evaluation of Resistance of Banana Genotypes with AAB Genome to Fusarium Wilt Tropical Race 4 in China	2022	China	Not yet	no
10.18730/9JHW8	Pisang Awak	ITC0213	ABB	Pisang Awak	Unknown	ITC	yes	susceptible	Thangavelu et al, (2025) Screening of exotic banana accessions for their resistance to fusarium wilt race 1 and tropical race 4 in India	2025	India	True To Subgroup (TTS)	Yes (ddRADSeq)
10.18730/9JHW8	Pisang Awak	ITC0213	ABBB	Pisang Awak	Unknown	ITC	yes	susceptible	Dita et al, (2020) Phenotyping Musa spp. for host reaction to Fusarium oxysporum f. sp. cubense, under greenhouse and field conditions	2020	multisite	True To Subgroup (TTS)	yes (dRADseq and Dartseq) - Pisang Awak-4x-2		suceptible to FOC R1 does not receive the same price as cavendish on Market	scarce
10.18730/9JJ3F	Akpakpak	ITC0217	AAB	Plantain	Nigeria	ITC	yes	highly resistant	Zuo et al, (2018) Germplasm screening of Musa spp. for resistance to Fusarium oxysporum f. sp. cubense tropical race 4 (Foc TR4)	2018	China	True To Subgroup (TTS)	yes RADseq) - Plantain-2	C	Resistant to FOC R1	unknown
10.18730/9JJ3F	Akpakpak	ITC0217	AAB	Plantain	Nigeria	ITC	yes	resistant	Molina et al, (2016) Resistance to Fusarium oxysporum f. sp. cubense tropical race 4 in African bananas	2016	Philippines	True To Subgroup (TTS)	Yes (RADseq)	C		unknown
10.18730/9JJ3F	Akpakpak	ITC0217	AAB	Plantain	Nigeria	ITC	yes	immune	Liu et al, (2021). Assessing of imported banana germplasms resistance to Fusarium oxysporum f. sp. cubense tropical race 4.	2021	China	True To Subgroup (TTS)	yes RADseq) - Plantain-2	C		unknown
10.18730/9JJ3F	Akpakpak	ITC0217	AAB	Plantain	Nigeria	ITC	yes	immune	Thangavelu et al, (2025) Screening of exotic banana accessions for their resistance to fusarium wilt race 1 and tropical race 4 in India	2025	India	True To Subgroup (TTS)	yes RADseq) - Plantain-2	C		unknown
10.18730/9JJJY	Ntanga 4	ITC0226	AAB	Plantain	Nigeria	ITC	no	highly resistant	Zhan et al, (2022) Evaluation of Resistance of Banana Genotypes with AAB Genome to Fusarium Wilt Tropical Race 4 in China	2022	China	True To Subgroup (TTS)	no					seeded
10.18730/9JKQY	Pisang Rajah	ITC0243	AAB	Nendra Padaththi	Unknown	ITC	no	resistant	Chen et al, (2019) Assessing Variations in Host Resistance to Fusarium oxysporum f sp. cubense Race 4 in Musa Species, With a Focus on the Subtropical Race 4	2019	Australia	True To Subgroup (TTS)	no
10.18730/9JKQY	Pisang Rajah	ITC0243	AAB	Nendra Padaththi	Unknown	ITC	no	susceptible	Zhan et al, (2022) Evaluation of Resistance of Banana Genotypes with AAB Genome to Fusarium Wilt Tropical Race 4 in China	2022	China	True To Subgroup (TTS)	no
10.18730/9JKQY	Pisang Rajah	ITC0243	AAB	Nendra Padaththi	Unknown	ITC	no	Susceptible	Thangavelu et al, (2025) Screening of exotic banana accessions for their resistance to fusarium wilt race 1 and tropical race 4 in India	2025	India	True To Subgroup (TTS)
10.18730/9JM13	Safet Velchi	ITC0245	AB	Ney Poovan	India	ITC	yes	susceptible	Gueco et al (2017) A catalogue of some Musa ITC reference collections grown in the Philippines.	2017	Philippines	True To Type (TTT)
10.18730/9JM13	Safet Velchi	ITC0245	AB	Ney Poovan	India	ITC	yes	extremely susceptible	García-Bastidas (2019) Panama disease in banana: Spread, screens and genes	2019	Netherland	True To Type (TTT)
10.18730/9JM13	Safet Velchi	ITC0245	AB	Ney Poovan	India	ITC	yes	resistant	Thangavelu et al, (2025) Screening of exotic banana accessions for their resistance to fusarium wilt race 1 and tropical race 4 in India	2025	India	True To Type (TTT)	yes (Radseq and GBS) - Ney Poovan-1	D	excellent eating quality: large fruit size, very thin papery rind, and sweet, firm white flesh. Modarately susceptible to BBTV	pollen sterile or nearly
10.18730/9JMBD	Calcutta 4	ITC0249	acuminata	burmannicoides	Myanmar	ITC	yes	predicted susceptible	Ferreira et al, (2024) Toward Marker-Assisted Selection in Breeding for Fusarium Wilt Tropical Race-4 Type Resistant Bananas	2024	n/a	True To Type (TTT)				abundant
10.18730/9JMBD	Calcutta 4	ITC0249	acuminata	burmannicoides	Myanmar	ITC	yes	highly resistant	Zuo et al, (2018) Germplasm screening of Musa spp. for resistance to Fusarium oxysporum f. sp. cubense tropical race 4 (Foc TR4)	2018	China	True To Type (TTT)	yes (RADseq and GBS)	NE	Extensively used in breeding. Strong resistance to BLS, partial resitance to nematodes	abundant
10.18730/9JMBD	Calcutta 4	ITC0249	acuminata	burmannicoides	Myanmar	ITC	yes	resistant	Chen et al, (2019) Assessing Variations in Host Resistance to Fusarium oxysporum f sp. cubense Race 4 in Musa Species, With a Focus on the Subtropical Race 4	2019	Australia	True To Type (TTT)	yes (Radseq and GBS)	NE		abundant
10.18730/9JMDF	Malaccensis	ITC0250	acuminata	malaccensis	Unknown	ITC	yes	resistant	Chen et al, (2019) Assessing Variations in Host Resistance to Fusarium oxysporum f sp. cubense Race 4 in Musa Species, With a Focus on the Subtropical Race 4	2019	Australia	True To Type (TTT)	yes (Radseq)
10.18730/9JMGJ	Borneo	ITC0253	acuminata	microcarpa	Indonesia	ITC	yes	resistant	Zuo et al, (2018) Germplasm screening of Musa spp. for resistance to Fusarium oxysporum f. sp. cubense tropical race 4 (Foc TR4)	2018	China	True To Type (TTT)	yes (RADseq, gbs and Dartseq)	NE	Water stress	moderate
10.18730/9JMGJ	Borneo	ITC0253	acuminata	microcarpa	Indonesia	ITC	yes	predicted susceptible	Ferreira et al, (2024) Toward Marker-Assisted Selection in Breeding for Fusarium Wilt Tropical Race-4 Type Resistant Bananas	2024	n/a	True To Type (TTT)
10.18730/9JMGJ	Borneo	ITC0253	acuminata	microcarpa	Indonesia	ITC	yes	moderately susceptible	García-Bastidas (2019) Panama disease in banana: Spread, screens and genes	2019	Netherland	True To Type (TTT)						seeded
	Borneo	ITC0253	acuminata	microcarpa	Indonesia	ITC	yes	susceptible	Thangavelu et al, (2025) Screening of exotic banana accessions for their resistance to fusarium wilt race 1 and tropical race 4 in India	2025	India	True To Type (TTT)
10.18730/9JMNQ	Pisang Madu	ITC0258	AA	Unknown	Unknown	ITC	yes	not specified	Chen et al, (2019) Assessing Variations in Host Resistance to Fusarium oxysporum f sp. cubense Race 4 in Musa Species, With a Focus on the Subtropical Race 4	2019	Australia	True To Type (TTT)	yes (RADseq, gbs and Dartseq)		burrowing nematodes resistance	scarce-moderate
10.18730/9JNEB	Sowmuk	ITC0266	AA	Unknown	Papua New Guinea	ITC	yes	susceptible	García-Bastidas (2019) Panama disease in banana: Spread, screens and genes	2019	Netherland	True To Type (TTT)
10.18730/9JNGD	NBA 14	ITC0267	AA	Unknown	Unknown	ITC	yes	resistant	Zuo et al, (2018) Germplasm screening of Musa spp. for resistance to Fusarium oxysporum f. sp. cubense tropical race 4 (Foc TR4)	2018	China	Off Type (OT)	yes (RADseq) -AAcv		moderate yield potential but performed well under calcareous soil and irrigation conditions
10.18730/9JNGD	NBA 14	ITC0267	AA	Unknown	Unknown	ITC	yes	predicted susceptible	Ferreira et al, (2024) Toward Marker-Assisted Selection in Breeding for Fusarium Wilt Tropical Race-4 Type Resistant Bananas	2024	n/a	Off Type (OT)						seeded
10.18730/9JNGD	NBA 14	ITC0267	AA	Unknown	Papua New Guinea	ITC	yes	resistant	García-Bastidas (2019) Panama disease in banana: Spread, screens and genes	2019	Netherland	Off Type (OT)						seed (Rowe 1984)
10.18730/9JNYV	Leite	ITC0277	AAA	Rio	Unknown	ITC	yes	resistant	Thangavelu et al, (2025) Screening of exotic banana accessions for their resistance to fusarium wilt race 1 and tropical race 4 in India	2025	India	True To Type (TTT)	yes (RADseq) - Rio	D	Very limited documented data	unknown
10.18730/9JNYV	Leite	ITC0277	AAA	Rio	Unknown	ITC		extremely susceptible	García-Bastidas (2019) Panama disease in banana: Spread, screens and genes	2019	Netherland	True To Type (TTT)
10.18730/9JP7U	Akondro Mainty	ITC0281	AA	Unknown	Unknown	ITC	yes	moderately susceptible	García-Bastidas (2019) Panama disease in banana: Spread, screens and genes	2019	Netherland	True To Subgroup (TTS)
10.18730/9JPPE	Djum Tau	ITC0292	AA	Unknown	Indonesia	ITC	yes	susceptible	García-Bastidas (2019) Panama disease in banana: Spread, screens and genes	2019	Netherland	n/a
10.18730/9JPRG	Pitu	ITC0294	AA	Unknown	Papua New Guinea	ITC	yes	moderately susceptible	García-Bastidas (2019) Panama disease in banana: Spread, screens and genes	2019	Netherland	True To Type (TTT)
10.18730/9JPYP	Guyod	ITC0299	AA	Unknown	Philippines	ITC	yes	moderately susceptible	García-Bastidas (2019) Panama disease in banana: Spread, screens and genes	2019	Netherland	n/a
10.18730/9JQ7Z	Palang	ITC0304	AAA	Unknown	Papua New Guinea	ITC	yes	susceptible	Thangavelu et al, (2025) Screening of exotic banana accessions for their resistance to fusarium wilt race 1 and tropical race 4 in India	2025	India	True To Subgroup (TTS)
10.18730/9JQK6	Morong Princesa	ITC0310	AA	Pisang Jari Buaya	Philippines	ITC	yes	highly resistant	García-Bastidas (2019) Panama disease in banana: Spread, screens and genes	2019	Netherland	True To Type (TTT)
	Pisang Jari Buaya	ITC0312	AA	Pisang Jari Buaya	Malaysia	ITC	yes	very susceptible	García-Bastidas (2019) Panama disease in banana: Spread, screens and genes	2019	Netherland	True To Type (TTT)						Apparently no seeds
10.18730/9JQQA	Pisang Jari Buaya	ITC0312	AA	Pisang Jari Buaya	Malaysia	ITC	yes	resistant	Thangavelu et al, (2025) Screening of exotic banana accessions for their resistance to fusarium wilt race 1 and tropical race 4 in India	2025	India	True To Type (TTT)	yes (RADseq, GBS SRR3743230, SRR3167358) -PJB	D	susceptible to BLS (in Allen's tribute)	pollen sterile or nearly
10.18730/9JQQA	Pisang Jari Buaya	ITC0312	AA	Pisang Jari Buaya	Malaysia	ITC	yes	highly resistant	Gueco et al (2017) A catalogue of some Musa ITC reference collections grown in the Philippines.	2017	Philippines	True To Type (TTT)				pollen sterile or nearly
10.18730/9JR2N	Saing Todloh	ITC0316	AA	Pisang Jari Buaya	Philippines	ITC	yes	moderately susceptible	García-Bastidas (2019) Panama disease in banana: Spread, screens and genes	2019	Netherland	n/a
10.18730/9JR6S	Not Named	ITC0318	AA	Pisang Jari Buaya	Indonesia	ITC	yes	moderately susceptible	García-Bastidas (2019) Panama disease in banana: Spread, screens and genes	2019	Netherland	Off Type (OT)
10.18730/9JR9W	Paka	ITC0320	AA	Unknown	Trinidad and Tobago	ITC	yes	moderately susceptible	García-Bastidas (2019) Panama disease in banana: Spread, screens and genes	2019	Netherland	True To Type (TTT)
10.18730/9JS6M	Nzizi	ITC0334	ABB	Pisang Awak	Unknown	ITC		very susceptible	García-Bastidas (2019) Panama disease in banana: Spread, screens and genes	2019	Netherland	Misclassified (MC)
10.18730/9JSEW	Blue Torres Strait Island	ITC0338	ABB	not available	Unknown	ITC	yes	resistant	Thangavelu et al, (2025) Screening of exotic banana accessions for their resistance to fusarium wilt race 1 and tropical race 4 in India	2025	India	True To Subgroup (TTS)	yes (ddRADseq, Radseq SRR29433807) - Ney Mannan/Peyan	C	soft, creamy texture and sweet, vanilla-like flavor more tolerant of cold climates can be grown in a variety of soil types. Resistant to Sigatoka (Ayala-Silva, 2009)	scarce-moderate
10.18730/9JSM$	Banksii	ITC0341	acuminata	banksii	Unknown	ITC	yes	resistant	Zuo et al, (2018) Germplasm screening of Musa spp. for resistance to Fusarium oxysporum f. sp. cubense tropical race 4 (Foc TR4)	2018	China	True To Type (TTT)	yes (Radseq SRR7205847) - banksii	NE		unknown
10.18730/9JT1A	Silk	ITC0348	AAB	Silk	Unknown	ITC	yes	very susceptible	García-Bastidas (2019) Panama disease in banana: Spread, screens and genes	2019	Netherland	True To Type (TTT)	yes (RADseq) - Silk-1	D
10.18730/9JT1A	Silk	ITC0348	AAB	Silk	Unknown	ITC	yes	susceptible	Dita et al, (2020) Phenotyping Musa spp. for host reaction to Fusarium oxysporum f. sp. cubense, under greenhouse and field conditions	2020	multisite	True To Type (TTT)	yes (RADseq) - Silk-1	D
10.18730/9JTR~	Blue Java	ITC0361	ABB	Ney Mannan	Unknown	ITC	yes	resistant	Zuo et al, (2018) Germplasm screening of Musa spp. for resistance to Fusarium oxysporum f. sp. cubense tropical race 4 (Foc TR4)	2018	China	True To Type (TTT)	yes (Radseq SRR7205850) - Ney Mannan/Peyan	B
10.18730/9JTR~	Blue Java	ITC0361	ABB	Ney Mannan	Unknown	ITC		resistant	García-Bastidas (2019) Panama disease in banana: Spread, screens and genes	2019	Netherland	True To Type (TTT)
10.18730/9JTR~	Blue Java	ITC0361	ABB	Ney Mannan	Unknown	ITC	yes	susceptible	Gueco et al (2017) A catalogue of some Musa ITC reference collections grown in the Philippines.	2017	Philippines	True To Type (TTT)	yes (Radseq SRR7205850) - Ney Mannan/Peyan	B
10.18730/9JTT=	Silver Bluggoe	ITC0364	ABB	Bluggoe	Unknown	ITC		very susceptible	García-Bastidas (2019) Panama disease in banana: Spread, screens and genes	2019	Netherland	True To Subgroup (TTS)
10.18730/9JVAE	Uwati	ITC0373	AA	Unknown	Papua New Guinea	ITC	yes	resistant	García-Bastidas (2019) Panama disease in banana: Spread, screens and genes	2019	Netherland	True To Type (TTT)
10.18730/9JVX~	Truncata	ITC0393	acuminata	truncata	Unknown	ITC	yes	very susceptible	García-Bastidas (2019) Panama disease in banana: Spread, screens and genes	2019	Netherland	True To Type (TTT)
10.18730/9JWKJ	Pa (Musore) no.3	ITC0406	acuminata	Unknown	Thailand	ITC	yes	moderately susceptible	García-Bastidas (2019) Panama disease in banana: Spread, screens and genes	2019	Netherland	True To Subgroup (TTS)
10.18730/9JWSR	Pa (Songkhla)	ITC0408	acuminata	Unknown	Thailand	ITC	yes	resistant	García-Bastidas (2019) Panama disease in banana: Spread, screens and genes	2019	Netherland	True To Subgroup (TTS)
10.18730/9JX5U	Pisang Cici Alas	ITC0415	acuminata	zebrina (Martin et al. 2023)	Indonesia	ITC	yes	resistant	Thangavelu et al, (2025) Screening of exotic banana accessions for their resistance to fusarium wilt race 1 and tropical race 4 in India	2025	India	True to Subspecies (TTS)	yes (RADseq)-zebrina	NE	valuable diversity for breeding programs	unknown		seeded
10.18730/9JXGA	SH-3142	ITC0425	AA	Unknown	Honduras	ITC	yes	resistant	Chen et al, (2019) Assessing Variations in Host Resistance to Fusarium oxysporum f sp. cubense Race 4 in Musa Species, With a Focus on the Subtropical Race 4	2019	Australia	True To Type (TTT)	yes (RADseq) - improved		resistant to Radapholus similis (PINOCHET and ROWE, 1979)	pollen fertile	Rowe 1984
10.18730/9JYSE	Gu Nin Chio	ITC0442	AA	Unknown	Malaysia	ITC	yes	susceptible	Thangavelu et al, (2025) Screening of exotic banana accessions for their resistance to fusarium wilt race 1 and tropical race 4 in India	2025	India	True To Type (TTT)
10.18730/9JYZM	Pu-te La-Bum	ITC0446	AA	Unknown	Malaysia	ITC	yes	susceptible	García-Bastidas (2019) Panama disease in banana: Spread, screens and genes	2019	Netherland	True To Type (TTT)
10.18730/9JZ1P	Pu-te Wey	ITC0447	AA	Unknown	Malaysia	ITC	yes	extremely susceptible	García-Bastidas (2019) Panama disease in banana: Spread, screens and genes	2019	Netherland	n/a
10.18730/9JZ8X	Pisang Lawadin	ITC0449	AAB	Unknown	Malaysia	ITC	yes	resistant	García-Bastidas (2019) Panama disease in banana: Spread, screens and genes	2019	Netherland	True To Subgroup (TTS)	no			pollen sterile or nearly
10.18730/9K0BV	Waigu	ITC0465	acuminata	banksii	Indonesia	ITC	yes	susceptible	García-Bastidas (2019) Panama disease in banana: Spread, screens and genes	2019	Netherland	True To Type (TTT)
10.18730/9K0MU	Pelipita	ITC0472	ABB	Pelipita	Unknown	ITC	yes	highly resistant	Gueco et al (2017) A catalogue of some Musa ITC reference collections grown in the Philippines.	2017	Philippines	True To Type (TTT)	yes (Radseq) - Pelipita	C; chips	high pro-vitamin A carotenoid content. resistant to Sigatoka ; susceptible to Moko	pollen sterile or nearly
10.18730/9K14F	Pisang Buntal	ITC0480	AA	Sucrier	Malaysia	ITC	yes	extremely susceptible	García-Bastidas (2019) Panama disease in banana: Spread, screens and genes	2019	Netherland	n/a
10.18730/9K1BP	Gros Michel	ITC0484	AAA	Gros Michel	Bangladesh	ITC	yes	very susceptible	García-Bastidas (2019) Panama disease in banana: Spread, screens and genes	2019	Netherland	True To Type (TTT)	no	D
10.18730/9K2BH	Plantain no.3	ITC0498	AAB	Plantain	Unknown	ITC	yes	highly resistant	Zhan et al, (2022) Evaluation of Resistance of Banana Genotypes with AAB Genome to Fusarium Wilt Tropical Race 4 in China	2022	China	in progress	no	C
10.18730/9K2MT	FHIA-01	ITC0504	AAAB	Breeding product	Honduras	ITC	yes	resistant	Chen et al, (2019) Assessing Variations in Host Resistance to Fusarium oxysporum f sp. cubense Race 4 in Musa Species, With a Focus on the Subtropical Race 4	2019	Australia	True To Type (TTT)	yes (Radseq)	D	resistance to black and yellow Sigatoka	unknown
10.18730/9K2MT	FHIA-01	ITC0504	AAAB	Breeding product	Honduras	ITC	yes	highly resistant	Mintoff et al, (2021) Banana Cultivar Field Screening for Resistance to Fusarium oxysporum f.sp. cubense Tropical Race 4 in the Northern Territory	2021	Australia	True To Type (TTT)	yes	D		unknown
10.18730/9K2QX	FHIA-02	ITC0505	AAAA	Breeding product	Honduras	ITC	yes	resistant	Chen et al, (2019) Assessing Variations in Host Resistance to Fusarium oxysporum f sp. cubense Race 4 in Musa Species, With a Focus on the Subtropical Race 4	2019	Australia	True To Type (TTT)	no	D	well-suited for various climates	unknown
10.18730/9K2QX	FHIA-02	ITC0505	AAAA	Breeding product	Honduras	ITC	yes	highly resistant	Mintoff et al, (2021) Banana Cultivar Field Screening for Resistance to Fusarium oxysporum f.sp. cubense Tropical Race 4 in the Northern Territory	2021	Australia	True To Type (TTT)	no	D		unknown
10.18730/9K2RY	FHIA-03	ITC0506	AABB	Breeding product	Honduras	ITC	yes	susceptible	Chen et al, (2019) Assessing Variations in Host Resistance to Fusarium oxysporum f sp. cubense Race 4 in Musa Species, With a Focus on the Subtropical Race 4	2019	Australia	Misclassified (MC)	yes (RADseq) improved with 1 to 2 copies of B
10.18730/9K345	Plantain No.2	ITC0513	AAB	Plantain	Unknown	ITC	yes	immune	Thangavelu et al, (2025) Screening of exotic banana accessions for their resistance to fusarium wilt race 1 and tropical race 4 in India	2025	India	True To Subgroup (TTS)
10.18730/9K3GH	Obubit Ntanga green mutant	ITC0519	AAB	Plantain	Unknown	ITC	yes	highly resistant	Zhan et al, (2022) Evaluation of Resistance of Banana Genotypes with AAB Genome to Fusarium Wilt Tropical Race 4 in China	2022	China	in progress	yes (Radseq SRR7205567) - Plantain-2	C	Agronomic performance across different altitude and soil
10.18730/9K3GH	Obubit Ntnga green mutant	ITC0519	AAB	Plantain	Unknown	ITC	yes	resistant	Molina et al, (2016) Resistance to Fusarium oxysporum f. sp. cubense tropical race 4 in African bananas	2016	Philippines	in progress
10.18730/9K3GH	Obubit Ntnga green mutant	ITC0519	AAB	Plantain	Unknown	ITC	yes	susceptible	Thangavelu et al, (2025) Screening of exotic banana accessions for their resistance to fusarium wilt race 1 and tropical race 4 in India	2025	India	in progress
10.18730/9K3PQ	Kluai Namwa Khom	ITC0526	ABB	Pisang Awak	Unknown	ITC	no	susceptible	Thangavelu et al, (2025) Screening of exotic banana accessions for their resistance to fusarium wilt race 1 and tropical race 4 in India	2025	India	Off Type (OT)
10.18730/9K3WX	A3617/9	ITC0530	acuminata	Unknown	Unknown	ITC	yes	extremely susceptible	García-Bastidas (2019) Panama disease in banana: Spread, screens and genes	2019	Netherland	True To Subgroup (TTS)						seeded
	Khai (Kampengpeth)	ITC0532	AA	not available	Unknown	ITC	yes	predicted susceptible	Ferreira et al, (2024) Toward Marker-Assisted Selection in Breeding for Fusarium Wilt Tropical Race-4 Type Resistant Bananas	2024	n/a	True To Type (TTT)				unknown
10.18730/9K40~	Khai (Kampengpeth)	ITC0532	AA	not available	Unknown	ITC	yes	resistant	Zuo et al, (2018) Germplasm screening of Musa spp. for resistance to Fusarium oxysporum f. sp. cubense tropical race 4 (Foc TR4)	2018	China	True To Type (TTT)	yes (radseq SRR7205989)- Sucrier/Pisang Mas	D		unknown
10.18730/9K42=	Kluai Lep Mu Nang	ITC0533	AA	not available	Thailand	ITC	yes	resistant	Thangavelu et al, (2025) Screening of exotic banana accessions for their resistance to fusarium wilt race 1 and tropical race 4 in India	2025	India	True To Type (TTT)	yes (RADseq and gbs SRR3167376)	D	high pVAC, large bunch size and resistant to weevils; Fried product is popular in Thailand and is recognized for its high quality	unknown
10.18730/9K6M6	Williams (Bell, South Johnstone)	ITC0570	AAA	Cavendish	Unknown	ITC	yes	susceptible	Molina et al, (2016) Resistance to Fusarium oxysporum f. sp. cubense tropical race 4 in African bananas	2016	Philippines	True To Subgroup (TTS)
10.18730/9K6M6	Williams (Bell, South Johnstone)	ITC0570	AAA	Cavendish	Unknown	ITC	yes	susceptible	Dita et al, (2020) Phenotyping Musa spp. for host reaction to Fusarium oxysporum f. sp. cubense, under greenhouse and field conditions	2020	multisite	True To Subgroup (TTS)	no	D
10.18730/9K6ZH	Red Dacca	ITC0575	AAA	Red	Unknown	ITC	no	highly resistant	Gueco et al (2017) A catalogue of some Musa ITC reference collections grown in the Philippines.	2017	Philippines	Off Type (OT)	yes (RADseq) - Red Aneuploid
10.18730/9K6ZH	Red Dacca	ITC0575	AAA	Red	Unknown	ITC	no	moderately resistant	Thangavelu et al, (2025) Screening of exotic banana accessions for their resistance to fusarium wilt race 1 and tropical race 4 in India	2025	India	Off Type (OT)
10.18730/9K7R5	Pisang Rajah (South Johnstone)	ITC0587	AAB	Pisang Raja	Unknown	ITC	yes	susceptible	Zhan et al, (2022) Evaluation of Resistance of Banana Genotypes with AAB Genome to Fusarium Wilt Tropical Race 4 in China	2022	China	Off Type (OT)	yes (RADseq) Pisang Raja			likely pollen sterile
10.18730/9K93B	Pahang	ITC0609	acuminata	malaccensis	Malaysia	ITC	yes	highly resistant	Zuo et al, (2018) Germplasm screening of Musa spp. for resistance to Fusarium oxysporum f. sp. cubense tropical race 4 (Foc TR4)	2018	China	True To Type (TTT)	yes (RADseq)	NE	reference for wild species	moderate-abundant
10.18730/9K93B	Pahang	ITC0609	acuminata	malaccensis	Malaysia	ITC	yes	resistant	Chen et al, (2019) Assessing Variations in Host Resistance to Fusarium oxysporum f sp. cubense Race 4 in Musa Species, With a Focus on the Subtropical Race 4	2019	Australia	True To Type (TTT)	yes (RADseq)			moderate-abundant
10.18730/9K93B	Pahang	ITC0609	acuminata	malaccensis	Malaysia	ITC	yes	resistant	Zhang et al, (2018) Identification and evaluation of resistance to Fusarium oxysporum f. sp. cubense tropical race 4 in Musa acuminata Pahang	2018	China	True To Type (TTT)	yes (RADseq)			moderate-abundant
10.18730/9K93B	Pahang	ITC0609	acuminata	malaccensis	Malaysia	ITC	yes	highly resistant	García-Bastidas (2019) Panama disease in banana: Spread, screens and genes	2019	Netherland	True To Type (TTT)
	Tuu Gia	ITC0610	AA	not available	Unknown	ITC	yes	predicted susceptible	Ferreira et al, (2024) Toward Marker-Assisted Selection in Breeding for Fusarium Wilt Tropical Race-4 Type Resistant Bananas	2024	n/a	True To Type (TTT)				unknown		some seeds
10.18730/9K95D	Tuu Gia	ITC0610	AA	not available	Unknown	ITC	yes	highly resistant	Zuo et al, (2018) Germplasm screening of Musa spp. for resistance to Fusarium oxysporum f. sp. cubense tropical race 4 (Foc TR4)	2018	China	True To Type (TTT)	yes	D	resistant to black sigatoka	scarce
10.18730/9KAFJ	Pisang Berlin	ITC0611	AA	not available	Indonesia	ITC	yes	susceptible	García-Bastidas (2019) Panama disease in banana: Spread, screens and genes	2019	Netherland	True To Type (TTT)
10.18730/9KAFJ	Pisang Berlin	ITC0611	AA	not available	Unknown	ITC	yes	predicted resistant	Ferreira et al, (2024) Toward Marker-Assisted Selection in Breeding for Fusarium Wilt Tropical Race-4 Type Resistant Bananas	2024	n/a	True To Type (TTT)				unknown		seeded
10.18730/9KAFJ	Pisang Berlin	ITC0611	AA	not available	Unknown	ITC	yes	resistant	Zuo et al, (2018) Germplasm screening of Musa spp. for resistance to Fusarium oxysporum f. sp. cubense tropical race 4 (Foc TR4)	2018	China	True To Type (TTT)	yes (RADseq)	D	high content of vitamin C	unknown
10.18730/9KAFJ	Pisang Berlin	ITC0611	AA	not available	Unknown	ITC	yes	resistant	Thangavelu et al, (2025) Screening of exotic banana accessions for their resistance to fusarium wilt race 1 and tropical race 4 in India	2025	India	True To Type (TTT)				unknown
10.18730/9K9R*	Musa peekelii ssp. angustigemma	ITC0618	peekelii	angustigemma	Papua New Guinea	ITC	yes	moderately susceptible	García-Bastidas (2019) Panama disease in banana: Spread, screens and genes	2019	Netherland	True To Type (TTT)
10.18730/9K96E	Musa laterita	ITC0627		Musa laterita	Unknown	ITC	yes	resistant	Thangavelu et al, (2025) Screening of exotic banana accessions for their resistance to fusarium wilt race 1 and tropical race 4 in India	2025	India	Misclassified (MC)
10.18730/9KBA8	Maritú	ITC0639	AAB	Iholena	Unknown	ITC	yes	susceptible	Zhan et al, (2022) Evaluation of Resistance of Banana Genotypes with AAB Genome to Fusarium Wilt Tropical Race 4 in China	2022	China	True To Type (TTT)	no
10.18730/9KBJG	Cachaco	ITC0643	ABB	Bluggoe	Unknown	ITC	yes	susceptible	Dita et al, (2020) Phenotyping Musa spp. for host reaction to Fusarium oxysporum f. sp. cubense, under greenhouse and field conditions	2020	multisite	True To Type (TTT)	yes (RADseq) - ABB Bluggoe/Monthan	C (can also be D)
10.18730/9KBJG	Cachaco	ITC0643	ABB	Bluggoe	Unknown	ITC		susceptible	García-Bastidas (2019) Panama disease in banana: Spread, screens and genes	2019	Netherland	True To Type (TTT)
10.18730/9KBYW	Foconah	ITC0649	AAB	Pome	Unknown	ITC		extremely susceptible	García-Bastidas (2019) Panama disease in banana: Spread, screens and genes	2019	Netherland	True To Type (TTT)
10.18730/9KBYW	Foconah	ITC0649	AAB	Pome	Unknown	ITC	yes	resistant	Zuo et al, (2018) Germplasm screening of Musa spp. for resistance to Fusarium oxysporum f. sp. cubense tropical race 4 (Foc TR4)	2018	China	True To Type (TTT)	yes (Radseq) - AAB Pome-1	D	sugary taste, relatively high b-carotene, low fat content and resistance to some nematode and pests	unknown
10.18730/9KBYW	Foconah	ITC0649	AAB	Pome	Unknown	ITC	yes	moderately resistant	Thangavelu et al, (2025) Screening of exotic banana accessions for their resistance to fusarium wilt race 1 and tropical race 4 in India	2025	India	True To Type (TTT)				unknown
10.18730/9KC0Y	Kluai Tiparot	ITC0652	ABB	Unknown	Unknown	ITC	yes	susceptible	García-Bastidas (2019) Panama disease in banana: Spread, screens and genes	2019	Netherland	True To Type (TTT)	yes (RADseq) - Klue Teparod	C
10.18730/9KC3~	Pisang Mas	ITC0653	AA	Sucrier	Unknown	ITC	yes	resistant	Thangavelu et al, (2025) Screening of exotic banana accessions for their resistance to fusarium wilt race 1 and tropical race 4 in India	2025	India	True To Type (TTT)						seeded
10.18730/9KCB4	Namwa Khom	ITC0659	ABB	Pisang Awak	Thailand	ITC	yes	resistant	Zuo et al, (2018) Germplasm screening of Musa spp. for resistance to Fusarium oxysporum f. sp. cubense tropical race 4 (Foc TR4)	2018	China	True To Type (TTT)	yes (RADseq) Pisang Awak 3x-1	D	Popular variety (lower price on market). suceptible to FOC R1	pollen sterile or nearly
10.18730/9KCD6	Khae (Phrae)	ITC0660	acuminata	siamea	Thailand	ITC	yes	resistant	García-Bastidas (2019) Panama disease in banana: Spread, screens and genes	2019	Netherland	n/a						no seeds (Valmayor et al. 2002)
10.18730/9KCHA	Khai Thong Ruang	ITC0662	AAA	Ibota	Thailand	ITC		very susceptible	García-Bastidas (2019) Panama disease in banana: Spread, screens and genes	2019	Netherland	True To Type (TTT)
10.18730/9KCHA	Khai Thong Ruang	ITC0662	AAA	Ibota	Thailand	ITC	yes	resistant	Zuo et al, (2018) Germplasm screening of Musa spp. for resistance to Fusarium oxysporum f. sp. cubense tropical race 4 (Foc TR4)	2018	China	True To Type (TTT)	yes (RADseq) - AAA Ibota	D	water stress	unknown
10.18730/9KCSJ	Pa (Musore) no.2	ITC0668	acuminata	Unknown	Thailand	ITC	yes	moderately susceptible	García-Bastidas (2019) Panama disease in banana: Spread, screens and genes	2019	Netherland	True To Subgroup (TTS)
10.18730/9KD2V	Pa (Rayong)	ITC0672	acuminata	siamea	Thailand	ITC	yes	resistant	Zuo et al, (2018) Germplasm screening of Musa spp. for resistance to Fusarium oxysporum f. sp. cubense tropical race 4 (Foc TR4)	2018	China	True To Type (TTT)	yes (RADseq)	NE	highly resistant to Black Sigatoka and higher yields compared to traditional varieties	unknown
10.18730/9KD2V	Pa (Rayong)	ITC0672	acuminata	siamea	Thailand	ITC	yes	highly resistant	Gueco et al (2017) A catalogue of some Musa ITC reference collections grown in the Philippines.	2017	Philippines	True To Type (TTT)	yes (RADseq)	NE	water stress	unknown
10.18730/9KD2V	Pa (Rayong)	ITC0672	acuminata	siamea	Thailand	ITC	yes	resistant	García-Bastidas (2019) Panama disease in banana: Spread, screens and genes	2019	Netherland	True To Type (TTT)
10.18730/9KDN9	Pisang Pipit	ITC0685	AA	Unknown	Indonesia	ITC	yes	very susceptible	García-Bastidas (2019) Panama disease in banana: Spread, screens and genes	2019	Netherland	True To Type (TTT)
10.18730/9KDVF	Pisang Bangkahulu	ITC0689	AA	Unknown	Indonesia	ITC	yes	not specified	Chen et al, (2019) Assessing Variations in Host Resistance to Fusarium oxysporum f sp. cubense Race 4 in Musa Species, With a Focus on the Subtropical Race 4	2019	Australia	True To Type (TTT)	yes (RADseq) - AA
10.18730/9KDYJ	Pisang Jari Buaya	ITC0690	AA	Pisang Jari Buaya	Indonesia	ITC	yes	resistant	Zuo et al, (2018) Germplasm screening of Musa spp. for resistance to Fusarium oxysporum f. sp. cubense tropical race 4 (Foc TR4)	2018	China	True To Type (TTT)	no	D
10.18730/9KER7	AAcv Rose	ITC0712	AA	not available	Indonesia	ITC	yes	resistant	Dita et al, (2020) Phenotyping Musa spp. for host reaction to Fusarium oxysporum f. sp. cubense, under greenhouse and field conditions	2020	multisite	True To Type (TTT)	yes (gbs SRR3167522 and Dartseq)	D	extensively used in breeding	unknown
10.18730/9KER7	AAcv Rose	ITC0712	AA	Unknown	Indonesia	ITC	yes	highly resistant	Gueco et al (2017) A catalogue of some Musa ITC reference collections grown in the Philippines.	2017	Philippines	True To Type (TTT)	yes (gbs SRR3167522 and Dartseq); (RADseq) - AA P. Gu Nin Chio			unknown
10.18730/9KER7	AAcv Rose	ITC0712	AA	Unknown	Indonesia	ITC	yes	resistant	Thangavelu et al, (2025) Screening of exotic banana accessions for their resistance to fusarium wilt race 1 and tropical race 4 in India	2025	India	True To Type (TTT)	yes (gbs SRR3167522 and Dartseq)			unknown
10.18730/9KER7	AAcv Rose	ITC0712	AA	Unknown	Indonesia	ITC	yes	resistant	García-Bastidas (2019) Panama disease in banana: Spread, screens and genes	2019	Netherland	True To Type (TTT)
10.18730/9KFDW	Pahang x	ITC0727	acuminata	Unknown	Unknown	ITC	no	susceptible	Thangavelu et al, (2025) Screening of exotic banana accessions for their resistance to fusarium wilt race 1 and tropical race 4 in India	2025	India	Mislabelling (ML)
10.18730/9KFEX	Maia Oa	ITC0728	acuminata	zebrina	Unknown	ITC	yes	resistant	Zuo et al, (2018) Germplasm screening of Musa spp. for resistance to Fusarium oxysporum f. sp. cubense tropical race 4 (Foc TR4)	2018	China	True To Type (TTT)	yes (RADseq)	NE	partial resistance to Black Sigatoka	unknown
10.18730/9KGQ~	Paliama	ITC0766	acuminata	banksii	Papua New Guinea	ITC	yes	very susceptible	García-Bastidas (2019) Panama disease in banana: Spread, screens and genes	2019	Netherland	True To Type (TTT)
10.18730/9KGR$	Dole	ITC0767	ABB	Bluggoe	Unknown	ITC		very susceptible	García-Bastidas (2019) Panama disease in banana: Spread, screens and genes	2019	Netherland	True To Type (TTT)
10.18730/9KGW1	Figue Pomme Geante	ITC0769	AAB	Silk	Unknown	ITC	yes	susceptible	Thangavelu et al, (2025) Screening of exotic banana accessions for their resistance to fusarium wilt race 1 and tropical race 4 in India	2025	India	True To Type (TTT)						occasional seeds (from Jones 2000)
10.18730/9KGW1	Figue Pomme Géante	ITC0769	AAB	Silk	Unknown	ITC	yes	very susceptible	Zhan et al, (2022) Evaluation of Resistance of Banana Genotypes with AAB Genome to Fusarium Wilt Tropical Race 4 in China	2022	China	True To Type (TTT)	yes (RADseq) - AAB - Silk-1
10.18730/9KHEK	Gorop	ITC0778	AA	Unknown	Papua New Guinea	ITC	yes	very susceptible	García-Bastidas (2019) Panama disease in banana: Spread, screens and genes	2019	Netherland	True To Type (TTT)
10.18730/9KK61	Luba	ITC0802	AAB	Iholena	Papua New Guinea	ITC	no	susceptible	Zhan et al, (2022) Evaluation of Resistance of Banana Genotypes with AAB Genome to Fusarium Wilt Tropical Race 4 in China	2022	China	Off Type (OT)	no	C	susceptibility to yellow sigatoka low (in Musalogue PNG)
10.18730/9KKJD	Banksii	ITC0806	acuminata	banksii	Papua New Guinea	ITC	yes	susceptible	Liu et al, (2021). Assessing of imported banana germplasms resistance to Fusarium oxysporum f. sp. cubense tropical race 4.	2021	China	True To Type (TTT)	yes (RADseq)
10.18730/9KMZN	Uzakan	ITC0825	AAB	Iholena	Papua New Guinea	ITC	yes	highly resistant	Gueco et al (2017) A catalogue of some Musa ITC reference collections grown in the Philippines.	2017	Philippines	True To Type (TTT)	yes (RADseq) - AAB Iholena	D (from Musalogue PG)	susceptibility to yellow sigatoka low (in Musalogue PNG)
10.18730/9KMZN	Uzakan	ITC0825	AAB	Iholena	Papua New Guinea	ITC	yes	susceptible	Zhan et al, (2022) Evaluation of Resistance of Banana Genotypes with AAB Genome to Fusarium Wilt Tropical Race 4 in China	2022	China	True To Type (TTT)	yes (RADseq) - AAB Iholena	D (from Musalogue PG)	susceptibility to yellow sigatoka low (in Musalogue PNG)
10.18730/9KMZN	Uzakan	ITC0825	AAB	Iholena	Papua New Guinea	ITC	yes	susceptible	Thangavelu et al, (2025) Screening of exotic banana accessions for their resistance to fusarium wilt race 1 and tropical race 4 in India	2025	India	True To Type (TTT)
10.18730/9KNA*	Rukumamb	ITC0831	AAB	Iholena like	Papua New Guinea	ITC	yes	resistant	Zuo et al, (2018) Germplasm screening of Musa spp. for resistance to Fusarium oxysporum f. sp. cubense tropical race 4 (Foc TR4)	2018	China	True To Type (TTT)	no	Both	Low susceptibility to yellow sigatoka (in Musalogue PNG)	unknown
10.18730/9KNA*	Rukumamb	ITC0831	AAB	Iholena like	Papua New Guinea	ITC	yes	moderately resistant	Zhan et al, (2022) Evaluation of Resistance of Banana Genotypes with AAB Genome to Fusarium Wilt Tropical Race 4 in China	2022	China	True To Type (TTT)	no	Both	susceptibility to yellow sigatoka low (in Musalogue PNG)	unknown
10.18730/9KNZG	Kuspaka	ITC0840	AA	Unknown	Papua New Guinea	ITC	yes	susceptible	García-Bastidas (2019) Panama disease in banana: Spread, screens and genes	2019	Netherland	True To Type (TTT)
10.18730/9KP8S	Pisang Raja Bulu	ITC0843	AAB	Pisang Raja	Indonesia	ITC	yes	susceptible	Zhan et al, (2022) Evaluation of Resistance of Banana Genotypes with AAB Genome to Fusarium Wilt Tropical Race 4 in China	2022	China	True To Subgroup (TTS)	yes (ddRADseq) - AAB New
10.18730/9KRBJ	Tigua	ITC0875	AAB	Iholena	Papua New Guinea	ITC	yes	susceptible	Zhan et al, (2022) Evaluation of Resistance of Banana Genotypes with AAB Genome to Fusarium Wilt Tropical Race 4 in China	2022	China	True To Type (TTT)	yes (RADseq) Iholena-like	Both	Tall, robust, susceptibility to yellow sigatoka low (in Musalogue PNG)	with pollen	Musalogue PNG
10.18730/9KRPX	Wisu	ITC0880	AAA	Iholena	Papua New Guinea	ITC	yes	very susceptible	Zhan et al, (2022) Evaluation of Resistance of Banana Genotypes with AAB Genome to Fusarium Wilt Tropical Race 4 in China	2022	China	Misclassified (MC)	yes (ddRADseq) AAA	C	Tall, Robust, intermediate susceptibility to yellow sigatoka (Musalogue PNG)
10.18730/9KSDF	Odwa	ITC0889	AA	Unknown	Papua New Guinea	ITC	yes	susceptible	García-Bastidas (2019) Panama disease in banana: Spread, screens and genes	2019	Netherland	n/a
10.18730/9KSQS	Adina	ITC0893	AA	Unknown	Papua New Guinea	ITC	yes	very susceptible	García-Bastidas (2019) Panama disease in banana: Spread, screens and genes	2019	Netherland	True To Type (TTT)
10.18730/9KV91	Kofi	ITC0912	AAB	Iholena	Papua New Guinea	ITC	yes	highly resistant	Zhan et al, (2022) Evaluation of Resistance of Banana Genotypes with AAB Genome to Fusarium Wilt Tropical Race 4 in China	2022	China	in progress	no	D (from Musalogue PG)	short but robust stature; low susceptibility to yellow sigatoka (from Musalogue PNG)
10.18730/9KWJ5	Musa maclayi ssp. maclayi	ITC0933	TT	maclayi	Papua New Guinea	ITC	yes	resistant	Zuo et al, (2018) Germplasm screening of Musa spp. for resistance to Fusarium oxysporum f. sp. cubense tropical race 4 (Foc TR4)	2018	China	Not yet	yes (RADseq) - AAB Iholena	NE	low or no susceptibility to yellow sigatoka (from Musalogue PNG)
10.18730/9KX0K	Fu Des	ITC0939	AA	Unknown	Papua New Guinea	ITC	yes	extremely susceptible	García-Bastidas (2019) Panama disease in banana: Spread, screens and genes	2019	Netherland	True To Type (TTT)						seeded
10.18730/9KXAX	Kwaro	ITC0943	AA	Unknown	Papua New Guinea	ITC	yes	very susceptible	García-Bastidas (2019) Panama disease in banana: Spread, screens and genes	2019	Netherland	Off Type (OT)
10.18730/9KXT8	Wiliman	ITC0949	AA	Unknown	Papua New Guinea	ITC	yes	susceptible	García-Bastidas (2019) Panama disease in banana: Spread, screens and genes	2019	Netherland	True To Type (TTT)
10.18730/9KYQ0	Prata Ana	ITC0962	AAB	Pome	Unknown	ITC	yes	highly resistant	Gueco et al (2017) A catalogue of some Musa ITC reference collections grown in the Philippines.	2017	Philippines	True To Type (TTT)	yes (Radseq) - AAB Pome-1
10.18730/9KYQ0	Prata Ana	ITC0962	AAB	Pome	Unknown	ITC	yes	predicted susceptible	Ferreira et al, (2024) Toward Marker-Assisted Selection in Breeding for Fusarium Wilt Tropical Race-4 Type Resistant Bananas	2024	n/a	True To Type (TTT)
10.18730/9KZ09	Zebrina (G.F.)	ITC0966	acuminata	zebrina	Unknown	ITC	yes	extremely susceptible	García-Bastidas (2019) Panama disease in banana: Spread, screens and genes	2019	Netherland	True To Type (TTT)
10.18730/9M06A	Vunapope	ITC0990	AB	Unknown	Papua New Guinea	ITC	yes	extremely susceptible	García-Bastidas (2019) Panama disease in banana: Spread, screens and genes	2019	Netherland	True To Type (TTT)
10.18730/9M293	Asupina	ITC1027	Fei	Fei	Papua New Guinea	ITC	no	highly resistant	Gueco et al (2017) A catalogue of some Musa ITC reference collections grown in the Philippines.	2017	Philippines	in progress	yes (RADseq)	D (from Musalogue PG)	Tall, low or no susceptibility to yellow sigatoka (from Musalogue) Bunch Orientation (not up like other Fe'i)	Male Fertility
10.18730/9M2KD	Kunnan	ITC1034	AB	Ney Poovan	Unknown	ITC	yes	moderately resistant	Thangavelu et al, (2025) Screening of exotic banana accessions for their resistance to fusarium wilt race 1 and tropical race 4 in India	2025	India	True To Type (TTT)	yes (RADseq) - Kunnan-1
10.18730/9M2KD	Kunnan	ITC1034	AB	Ney Poovan	Unknown	ITC	yes	susceptible	García-Bastidas (2019) Panama disease in banana: Spread, screens and genes	2019	Netherland	True To Subgroup (TTS)
10.18730/9M56P	Tani	ITC1120	balbisiana	not available	Thailand	ITC	yes	resistant	Zuo et al, (2018) Germplasm screening of Musa spp. for resistance to Fusarium oxysporum f. sp. cubense tropical race 4 (Foc TR4)	2018	China	True To Type (TTT)	yes (RADseq)			moderate-abundant
10.18730/9M56P	Tani	ITC1120	balbisiana	not available	Thailand	ITC	yes	moderately resistant	Thangavelu et al, (2025) Screening of exotic banana accessions for their resistance to fusarium wilt race 1 and tropical race 4 in India	2025	India	True To Type (TTT)
10.18730/9M56P	Tani	ITC1120	balbisiana	Unknown	Thailand	ITC	yes	very susceptible	García-Bastidas (2019) Panama disease in banana: Spread, screens and genes	2019	Netherland	True To Type (TTT)
10.18730/9M58R	Pisang Lilin	ITC1121	AA	not available	Unknown	ITC	yes	resistant	Zuo et al, (2018) Germplasm screening of Musa spp. for resistance to Fusarium oxysporum f. sp. cubense tropical race 4 (Foc TR4)	2018	China	True To Type (TTT)	yes	D	Resistant to Sigatoka Leaf spot (Menon et al. 2011)	moderate
	Pisang Lilin	ITC1121	AA	not available	Unknown	ITC	yes	moderately resistant	Thangavelu et al, (2025) Screening of exotic banana accessions for their resistance to fusarium wilt race 1 and tropical race 4 in India	2025	India	True To Type (TTT)
10.18730/9M5AT	Gros-Michel	ITC1122	AAA	Gros Michel	Unknown	ITC	yes	susceptible	Dita et al, (2020) Phenotyping Musa spp. for host reaction to Fusarium oxysporum f. sp. cubense, under greenhouse and field conditions	2020	multisite	True To Type (TTT)	yes (RADseq) - AAA Gros Michel	D
10.18730/9M5AT	Gros-Michel	ITC1122	AAA	Gros Michel	Unknown	ITC		very susceptible	García-Bastidas (2019) Panama disease in banana: Spread, screens and genes	2019	Netherland	in progress
10.18730/9M5CW	Yangambi KM-5	ITC1123	AAA	Ibota	Unknown	ITC	yes	Susceptible	Thangavelu et al, (2025) Screening of exotic banana accessions for their resistance to fusarium wilt race 1 and tropical race 4 in India	2025	India	Off Type (OT)
	Yangambi KM-5	ITC1123	AAA	Ibota	Unknown	ITC	yes	predicted resistant	Ferreira et al, (2024) Toward Marker-Assisted Selection in Breeding for Fusarium Wilt Tropical Race-4 Type Resistant Bananas	2024	n/a	Off Type (OT)
10.18730/9M5EY	Njombe N°2	ITC1124	AAB	Plantain	Unknown	ITC	yes	intermediate resistance	Zhan et al, (2022) Evaluation of Resistance of Banana Genotypes with AAB Genome to Fusarium Wilt Tropical Race 4 in China	2022	China	Not yet	no	C
10.18730/9M5MU	Batard	ITC1126	AAB	Plantain	Unknown	ITC	no	highly resistant	Zhan et al, (2022) Evaluation of Resistance of Banana Genotypes with AAB Genome to Fusarium Wilt Tropical Race 4 in China	2022	China	Not yet	yes (RADseq) - AAB Plantain-2	C	Agronomic studies exits DOI https://doi.org/10.1002/jsfa.12785 https://doi.org/10.1002/jsfa.13090
10.18730/9M728	Inarnibal	ITC1149	AA	not available	Unknown	ITC	yes	susceptible	García-Bastidas (2019) Panama disease in banana: Spread, screens and genes	2019	Netherland	True To Type (TTT)	not public	D	Short; sweet and aromatic fruits (Valmayor, Espino & Pascua The wild and cultivated bananas of the Philippines 2002	scarce
10.18730/9M7EM	Pisang Oli	ITC1157	AA	Unknown	Indonesia	ITC	yes	very susceptible	García-Bastidas (2019) Panama disease in banana: Spread, screens and genes	2019	Netherland	True To Type (TTT)
10.18730/9M801	Curare	ITC1165	AAB	Plantain	Unknown	ITC	yes	highly resistant	Zhan et al, (2022) Evaluation of Resistance of Banana Genotypes with AAB Genome to Fusarium Wilt Tropical Race 4 in China	2022	China	True To Subgroup (TTS)	no	C
10.18730/9M801	Curare	ITC1165	AAB	Plantain	Unknown	ITC	yes	moderately susceptible	García-Bastidas (2019) Panama disease in banana: Spread, screens and genes	2019	Netherland	True To Subgroup (TTS)
10.18730/9M8WX	Zebrina	ITC1177	acuminata	zebrina	Unknown	ITC	yes	resistant	Zuo et al, (2018) Germplasm screening of Musa spp. for resistance to Fusarium oxysporum f. sp. cubense tropical race 4 (Foc TR4)	2018	China	True To Type (TTT)	yes (RADseq)	na	Susceptible to nematodes susceptible to stress
10.18730/9M8WX	Zebrina	ITC1177	acuminata	zebrina	Unknown	ITC	yes	resistant	Thangavelu et al, (2025) Screening of exotic banana accessions for their resistance to fusarium wilt race 1 and tropical race 4 in India	2025	India	True To Type (TTT)
10.18730/9M8WX	Zebrina	ITC1177	acuminata	zebrina	Unknown	ITC	yes	susceptible	Chen et al, (2019) Assessing Variations in Host Resistance to Fusarium oxysporum f sp. cubense Race 4 in Musa Species, With a Focus on the Subtropical Race 4	2019	Australia	True To Type (TTT)	yes (RADseq)	na
10.18730/9M9FB	Tomolo	ITC1187	AA	Unknown	Papua New Guinea	ITC	yes	extremely susceptible	García-Bastidas (2019) Panama disease in banana: Spread, screens and genes	2019	Netherland	True To Type (TTT)
10.18730/9MDX5	Mjenga "Gros Michel" Diploide	ITC1253	AA	Unknown	Unknown	ITC	yes	very susceptible	García-Bastidas (2019) Panama disease in banana: Spread, screens and genes	2019	Netherland	Mislabelling (ML)
10.18730/9ME8G	Cemsa 3/4	ITC1258	AAB	Plantain	Unknown	ITC	yes	moderately susceptible	García-Bastidas (2019) Panama disease in banana: Spread, screens and genes	2019	Netherland
10.18730/9MEJT	PV 03-44	ITC1262	AAAB	Breeding product	Nigeria	ITC	yes	resistant	Thangavelu et al, (2025) Screening of exotic banana accessions for their resistance to fusarium wilt race 1 and tropical race 4 in India	2025	India	in progress
10.18730/9MFBE	FHIA-23	ITC1265	AAAA	Breeding product	Honduras	ITC	yes	susceptible	Chen et al, (2019) Assessing Variations in Host Resistance to Fusarium oxysporum f sp. cubense Race 4 in Musa Species, With a Focus on the Subtropical Race 4	2019	Australia	True To Type (TTT)	yes (ddRADseq)	D	Tolerant to Black Leaf Streak (IMTP in FSMicronesia)
10.18730/9MFBE	FHIA-23	ITC1265	AAAA	Breeding product	Honduras	ITC	yes	immune	Thangavelu et al, (2025) Screening of exotic banana accessions for their resistance to fusarium wilt race 1 and tropical race 4 in India	2025	India	True To Type (TTT)	yes (ddRADseq)	D	Tolerant to Black Leaf Streak (IMTP in FSMicronesia)
10.18730/9MFMQ	GCTCV-215	ITC1271	AAA	Cavendish	Taiwan	ITC	no	resistant	Zuo et al, (2018) Germplasm screening of Musa spp. for resistance to Fusarium oxysporum f. sp. cubense tropical race 4 (Foc TR4)	2018	China	True To Subgroup (TTS)	no	D
10.18730/9MFMQ	GCTCV-215	ITC1271	AAA	Breeding product	Taiwan	ITC	no	resistant	Thangavelu et al, (2025) Screening of exotic banana accessions for their resistance to fusarium wilt race 1 and tropical race 4 in India	2025	India	True To Subgroup (TTS)
10.18730/9MFTX	Yangambi no.2	ITC1275	AAB	Silk	Unknown	ITC	yes	extremely susceptible	García-Bastidas (2019) Panama disease in banana: Spread, screens and genes	2019	Netherland	True To Type (TTT)
10.18730/9MFY~	GCTCV-119	ITC1282	AAA	Cavendish	Taiwan	ITC	no	resistant	Chen et al, (2019) Assessing Variations in Host Resistance to Fusarium oxysporum f sp. cubense Race 4 in Musa Species, With a Focus on the Subtropical Race 4	2019	Australia	True To Subgroup (TTS)	yes (RADseq)	D
10.18730/9MFY~	GCTCV-119	ITC1282	AAA	Breeding product	Taiwan	ITC	no	moderately resistant	Thangavelu et al, (2025) Screening of exotic banana accessions for their resistance to fusarium wilt race 1 and tropical race 4 in India	2025	India	True To Subgroup (TTS)
10.18730/9MGA8	Pisang Berangan	ITC1287	AAA	not available	Unknown	ITC	Yes	resistant	Thangavelu et al, (2025) Screening of exotic banana accessions for their resistance to fusarium wilt race 1 and tropical race 4 in India	2025	India	in progress	yes (Radseq SRR7205599)	D	pleasant sweetness and crisp texture in processed forms. Commercially important banana variety in Malaysia, known for its successful propagation through tissue culture and mutation breeding.	unknown
10.18730/9MHB4	FHIA-21	ITC1306	AAAB	Breeding product	Honduras	ITC	no	highly resistant	Zhan et al, (2022) Evaluation of Resistance of Banana Genotypes with AAB Genome to Fusarium Wilt Tropical Race 4 in China	2022	China	in progress	no	C
10.18730/9MHB4	FHIA-21	ITC1306	AAAB	Breeding product	Honduras	ITC	no	resistant	Thangavelu et al, (2025) Screening of exotic banana accessions for their resistance to fusarium wilt race 1 and tropical race 4 in India	2025	India	in progress
10.18730/9MHB4	FHIA-21	ITC1306	AAAB	Breeding product	Honduras	ITC	no	predicted susceptible	Ferreira et al, (2024) Toward Marker-Assisted Selection in Breeding for Fusarium Wilt Tropical Race-4 Type Resistant Bananas	2024	n/a	in progress
10.18730/9MJH5	Orishele	ITC1325	AAB	Plantain	Nigeria	ITC	no	resistant	Zhan et al, (2022) Evaluation of Resistance of Banana Genotypes with AAB Genome to Fusarium Wilt Tropical Race 4 in China	2022	China	Not yet	yes (RADseq)
10.18730/9MJM8	Poingo	ITC1327	AAB	Maia Maoli/Popoulu	Unknown	ITC	yes	highly resistant	Zhan et al, (2022) Evaluation of Resistance of Banana Genotypes with AAB Genome to Fusarium Wilt Tropical Race 4 in China	2022	China	in progress	yes (RADseq; ddRADseq)	C	high resistance to Black Sigatoka and high productivity	unknown
10.18730/9MJM8	Poingo	ITC1327	AAB	Maia Maoli/Popoulu	Unknown	ITC	yes	resistant	Zuo et al, (2018) Germplasm screening of Musa spp. for resistance to Fusarium oxysporum f. sp. cubense tropical race 4 (Foc TR4)	2018	China	Not yet	yes (RADseq; ddRADseq)	C	high resistance to Black Sigatoka and high productivity	unknown
10.18730/9MJRC	Novaria	ITC1329	AAA	Cavendish	Unknown	ITC	no	susceptible	García-Bastidas (2019) Panama disease in banana: Spread, screens and genes	2019	Netherland	True To Subgroup (TTS)
10.18730/9MK1N	FHIA-21(#68)	ITC1332	AAAB	Breeding product	Honduras	ITC	yes	resistant	Zuo et al, (2018) Germplasm screening of Musa spp. for resistance to Fusarium oxysporum f. sp. cubense tropical race 4 (Foc TR4)	2018	China	Not yet	yes (RADseq)	C	Resistant to Foc R1 and 2 and Resistant to Black Leaf Streak (Castillo, L.E. 2002. FHIA-21 hybrid - Characteristics and cultivation recommendations. FHIA.)	abundant	From Jones 2000
10.18730/9MKBZ	JD Yangambi	ITC1336	AAA	Ibota	Unknown	ITC	yes	extremely susceptible	García-Bastidas (2019) Panama disease in banana: Spread, screens and genes	2019	Netherland	True To Subgroup (TTS)
10.18730/9MM5M	Pisang Serun 400	ITC1349	acuminata	malaccensis	Malaysia	ITC	yes	susceptible	García-Bastidas (2019) Panama disease in banana: Spread, screens and genes	2019	Netherland	True To Type (TTT)
10.18730/9MMH*	Enzirabahima	ITC1354	AAA	Mutika/Lujugira	Unknown	ITC	no	resistant	Molina et al, (2016) Resistance to Fusarium oxysporum f. sp. cubense tropical race 4 in African bananas	2016	Philippines	Off Type (OT)
10.18730/9MMJ~	Kazirakwe	ITC1355	AAA	Mutika/Lujugira	Unknown	ITC	yes	resistant	Molina et al, (2016) Resistance to Fusarium oxysporum f. sp. cubense tropical race 4 in African bananas	2016	Philippines	True To Type (TTT)
10.18730/9MMJ~	Kazirakwe	ITC1355	AAA	Mutika/Lujugira	Unknown	ITC	yes	resistant	Liu et al, (2021). Assessing of imported banana germplasms resistance to Fusarium oxysporum f. sp. cubense tropical race 4.	2021	China	True To Type (TTT)	yes (ddRADseq) AAA-Mutika/Lujugira 1	C (from Karamura and Karamura Provisional checklist of Banana Cultivars in Uganda)
10.18730/9MMJ~	Kazirakwe	ITC1355	AAA	Mutika/Lujugira	Unknown	ITC	yes	resistant	García-Bastidas (2019) Panama disease in banana: Spread, screens and genes	2019	Netherland	True To Type (TTT)
10.18730/9MMW6	Ngu	ITC1358	AA	Sucrier	Vietnam	ITC	yes	extremely susceptible	García-Bastidas (2019) Panama disease in banana: Spread, screens and genes	2019	Netherland	True To Subgroup (TTS)
10.18730/9MQEE	Pisang Mas	ITC1403	AA	Sucrier	Unknown	ITC	yes	very susceptible	García-Bastidas (2019) Panama disease in banana: Spread, screens and genes	2019	Netherland	True To Type (TTT)	yes (ddRADseq) AA	D
10.18730/9MQEE	Pisang Mas	ITC1403	AA	Sucrier	Unknown	ITC	yes	predicted resistant	Ferreira et al, (2024) Toward Marker-Assisted Selection in Breeding for Fusarium Wilt Tropical Race-4 Type Resistant Bananas	2024	n/a	True To Type (TTT)				unknown
10.18730/9MQHH	Bluggoe	ITC1404	ABB	Bluggoe	Unknown	ITC	no	Susceptible	Thangavelu et al, (2025) Screening of exotic banana accessions for their resistance to fusarium wilt race 1 and tropical race 4 in India	2025	India	Not yet
10.18730/9MRFA	FHIA-18	ITC1412	AAAB	Breeding product	Honduras	ITC	yes	highly resistant	Mintoff et al, (2021) Banana Cultivar Field Screening for Resistance to Fusarium oxysporum f.sp. cubense Tropical Race 4 in the Northern Territory	2021	Australia	True To Type (TTT)	yes (ddRADseq)	Both	Resistant to Panama disease and Black Sigatoka (Smith et al. 2014)	unknown
10.18730/9MRWQ	FHIA-25	ITC1418	AAAA	Breeding product	Honduras	ITC	yes	resistant	Chen et al, (2019) Assessing Variations in Host Resistance to Fusarium oxysporum f sp. cubense Race 4 in Musa Species, With a Focus on the Subtropical Race 4	2019	Australia	True To Type (TTT)	yes (RADseq)	C	Resistant to Foc Race 1 (Williams 2005); Highly resistant to BLS (Moore et al. 2001)	unknown
10.18730/9MRWQ	FHIA-25	ITC1418	AAAA	Breeding product	Honduras	ITC	yes	resistant	Zuo et al, (2018) Germplasm screening of Musa spp. for resistance to Fusarium oxysporum f. sp. cubense tropical race 4 (Foc TR4)	2018	China	True To Type (TTT)	yes (RADseq)			unknown
10.18730/9MRWQ	FHIA-25	ITC1418	AAAA	Breeding product	Honduras	ITC	yes	highly resistant	Mintoff et al, (2021) Banana Cultivar Field Screening for Resistance to Fusarium oxysporum f.sp. cubense Tropical Race 4 in the Northern Territory	2021	Australia	True To Type (TTT)	yes (RADseq)	C		unknown
10.18730/9MTH2	Pisang Ceylan	ITC1441	AAB	Mysore	Unknown	ITC	yes	intermediate resistance	Zhan et al, (2022) Evaluation of Resistance of Banana Genotypes with AAB Genome to Fusarium Wilt Tropical Race 4 in China	2022	China	True To Type (TTT)	yes (RADseq) - AAB Mysore	D
10.18730/9MTM5	GCTCV-106	ITC1442	AAA	Cavendish	Taiwan	ITC	no	moderately susceptible	García-Bastidas (2019) Panama disease in banana: Spread, screens and genes	2019	Netherland	True To Type (TTT)
10.18730/9MTP7	GCTCV-247	ITC1443	AAA	Cavendish	Taiwan	ITC	no	resistant	Zuo et al, (2018) Germplasm screening of Musa spp. for resistance to Fusarium oxysporum f. sp. cubense tropical race 4 (Foc TR4)	2018	China	True To Type (TTT)	no	D
10.18730/9MW8M	Ibwi	ITC1465	AAA	Mutika/Lujugira	Tanzania	ITC	no	resistant	Zuo et al, (2018) Germplasm screening of Musa spp. for resistance to Fusarium oxysporum f. sp. cubense tropical race 4 (Foc TR4)	2018	China	Mislabelling (ML)	yes (RADseq) - Mshare
10.18730/9MW8M	Ibwi	ITC1465	AAA	Mutika/Lujugira	Tanzania	ITC	no	resistant	Zuo et al, (2018) Germplasm screening of Musa spp. for resistance to Fusarium oxysporum f. sp. cubense tropical race 4 (Foc TR4)	2018	China	Mislabelling (ML)	yes (RADseq) - Mshare
10.18730/9MW8M	Ibwi	ITC1465	AAA	Mutika/Lujugira	Tanzania	ITC	no	moderately resistant	Molina et al, (2016) Resistance to Fusarium oxysporum f. sp. cubense tropical race 4 in African bananas	2016	Philippines	Mislabelling (ML)
10.18730/9MZSP	CIRAD 930 (DH Pahang)	ITC1511	acuminata	malaccensis	Guadeloupe	ITC	yes	highly resistant	Zuo et al, (2018) Germplasm screening of Musa spp. for resistance to Fusarium oxysporum f. sp. cubense tropical race 4 (Foc TR4)	2018	China	Not yet	yes (RADseq) - malaccensis	na
10.18730/9N0RG	Musa itinerans var. Xishuangbannaensis	ITC1526	itinerans	not available	China	ITC	yes	highly resistant	Zuo et al, (2018) Germplasm screening of Musa spp. for resistance to Fusarium oxysporum f. sp. cubense tropical race 4 (Foc TR4)	2018	China	in progress	yes (RADseq) likely itinerans	NE	Primarily used for ornamental landscaping. Cold tolerant	unknown
10.18730/9N27T	Kisukari usiniguse	ITC1546	AAA	Mutika/Lujugira	Tanzania	ITC	yes	susceptible	García-Bastidas (2019) Panama disease in banana: Spread, screens and genes	2019	Netherland
10.18730/9N526	Pisang Klutuk Wulung	ITC1587	balbisiana	not available	Unknown	ITC	yes	resistant	Zuo et al, (2018) Germplasm screening of Musa spp. for resistance to Fusarium oxysporum f. sp. cubense tropical race 4 (Foc TR4)	2018	China	True To Subgroup (TTS)	yes (RADseq) - M. balbisiana	NE	Hardiness	unknown
10.18730/9N610	Formosana	ITC1597	AAA	Cavendish	Taiwan	ITC	no	resistant	Chen et al, (2019) Assessing Variations in Host Resistance to Fusarium oxysporum f sp. cubense Race 4 in Musa Species, With a Focus on the Subtropical Race 4	2019	Australia	True To Subgroup (TTS)	yes (RADseq)	D
10.18730/9N74=	Amrithapani	ITC1612	AAB	Silk	India	ITC	yes	very susceptible	Zhan et al, (2022) Evaluation of Resistance of Banana Genotypes with AAB Genome to Fusarium Wilt Tropical Race 4 in China	2022	China	True To Type (TTT)	yes (RADseq) - Silk-1	D	water stress
10.18730/9N8D2	Malbhog	ITC1631	AAB	Silk	India	ITC	yes	susceptible	Zhan et al, (2022) Evaluation of Resistance of Banana Genotypes with AAB Genome to Fusarium Wilt Tropical Race 4 in China	2022	China	True To Type (TTT)	yes (ddRADseq) - AAB Silk-1	D
10.18730/9N8H6	Digjowa	ITC1633	AAB	Silk	India	ITC	yes	very susceptible	Zhan et al, (2022) Evaluation of Resistance of Banana Genotypes with AAB Genome to Fusarium Wilt Tropical Race 4 in China	2022	China	True To Type (TTT)	yes (RADseq) - Silk-1	D	high levels of resistant starch tolerance to water stress
10.18730/9NB2D	French Sombre	ITC1668	AAB	Plantain	Unknown	ITC	yes	highly resistant	Zhan et al, (2022) Evaluation of Resistance of Banana Genotypes with AAB Genome to Fusarium Wilt Tropical Race 4 in China	2022	China	Off Type (OT)	yes (ddRADseq)	C (chips and flour)	widely grown in West and Central Africa

## Sheet: S Table 2 - Methods
Reference link	Year of publication	Year of evaluation	Reference	Country of evaluation	Pathogen origin / isolate	Plant treatment	Field evaluation	Disease ranking	Meterogical condtions	type	Source
Resistance to Fusarium oxysporum f. sp. cubense tropical race 4 in African bananas	2016	na	Molina et al. 2016	Philippines/China	field sites naturally infested		In Philippines: Heavily infested commercial farm in Callawa, Davao City located at 7°11'47"N Lat. and 125°33'57"E Long., In China, the field trial was carried out in Guangzhou located at 23° 1' 13''	Disease incidence was determined based on the typical external Foc symptoms that include yellowing of leaves starting at older leaves and/or pseudostem splitting. Once the plants showed apparent symptoms, they were cut down cross-sectionally at pseudostem level to verify internal vascular discolorations indicative of Foc infection. Plants positive for Foc infection were recorded and subsequently …	Philippines: approximately 22m above sea level ; China : at 7m above sea level	Only field	Google labs
A Catalogue of Some Musa ITC Reference Collections Grown in the Philippines	2017	June and October 2014	Gueco et al. 2017	Philippines	field sites naturally infested	Ten seedlings per plot were planted with 10 replicates for each banana accession, using a Randomized Complete Block Design (RCBD). Standard agricultural practices, such as fertilization, irrigation, pest and disease control, and weeding, were followed. To ensure uniform TR4 inoculation, chopped TR4-infected pseudostems and a spore suspension containing 7.5 x 10^4 spores per ml were added to the s…	in an abandoned farm in Lapuy, Davao City with history of high incidence of Fusarium oxysporum f. sp. cubense (Foc) TR4.	First observation of symptom appearance was done three months after planting and symptomatic plants were then monitored for another three months from the time of first symptom appearance. Resistance to TR4 was classified into six categories: Highly Resistant (0% infection), Resistant (1–5%), Moderately Resistant (5–15%), Moderately Susceptible (15–50%), Susceptible (50–85%), and Highly Susceptibl…		Only field	CGspace
Identification and evaluation of resistance to Fusarium oxysporum f. sp. cubense tropical race 4 in Musa acuminata Pahang	2018	unknown	Zhang et al. 2018	China	GFP‑Foc TR4 derived from wild-type TR4 isolated in Yunnan	In the greenhouse experiments, plants with 5–6 leaves and healthy root system were prepared for inoculation. Banana roots, cut to 3 cm in length, were soaked in GFP-Foc TR4 spore suspension of 106 conidia/mL for 30 min. Ten plants per accession were used in each treatment, and the experiment was replicated three times. After inoculation, a disease severity survey was conducted every week during 4…	In greenhouse	The external symptoms were assessed following the degrees of leaves wilt during the first 3 weeks, and the internal symptoms were evaluated according to the necrosis percentage in corm at 4 weeks post-inoculation		both	Google labs
Germplasm screening of Musa spp. for resistance to Fusarium oxysporum f. sp. cubense tropical race 4 (Foc TR4)	2018	April 2013 to November 2015	Zuo et al. 2018	China	isolate GD‑13 (ACCC 37997)	Inoculated plantlets were grown in a greenhouse first and resistance evaluation in the field was conducted from with three independent plots based on completely randomized block design. plants were managed according to local commercial growing standards (Shen et al. 2013). No chemicals were applied for controlling pests and diseases.	Greenhouse and Field in Dongguan, Guangdong province (N23°02?17.25?, E113°40?52.87?), where the soil has been highly infested by Foc TR4.	Based on improving performance from Li et al. (2015), six different degrees of resistance to Fusarium wilt were classified based on ID1 or ID2: highly susceptible (HS, 80 ≤ ID1 or ID2 ≤ 100), susceptible (S, 60 ≤ ID1 or ID2 < 80), moderately resistant (MR, 40 ≤ ID1 or ID2 < 60), resistant (R, 20 ≤ ID1 or ID2 < 40), highly resistant (HR, 0 ≤ ID1 or ID2 < 20), and immune (I, ID or ID2 = 0). The low…		both	Google labs
Panama disease in banana: Spread, screens and genes	2019	unknown	García‑Bastidas 2019	Netherlands	isolate II‑5 (origin not specified)	Three-months’ old plants were randomly placed in the greenhouse and then inoculated with a the reference TR4 isolate (F. odoratissimum TR4, isolate II-5), originating from Indonesia. Additionally, various accessions were inoculated with a race 1 isolate originating from Brazil (CNPMF 000-8-01-R1). All experiments were performed following a completely randomized block design.	No (pot and greenhouse)	The response of the germplasm was evaluated by scoring internal and external symptoms. Externally, plants were monitored for chlorosis and wilting as well as possible splitting of the pseudostem. Internally, plants were assessed by scoring the grade of discoloured corm tissue at 8 to 13 weeks after inoculation (wai), when controls exhibited > 80% foliar chlorosis. Individual pictures of each plan…		Only greenhouse/pot	Google labs
Assessing Variations in Host Resistance to Fusarium oxysporum f sp. cubense Race 4 in Musa Species, With a Focus on the Subtropical Race 4	2019	unknown	Chen et al. 2019	Australia	Strain NTP‑Dc 35673	Once the pseudostem of most plants reached 30 cm in height and each plant carried five to six true leaves, the plants were inoculated with eFoc-TR4 infested millet	In a screen house ( Coastal Plains Research Station In Darwin )	Plants were scored for internal symptoms 10 to 12 weeks post-inoculation. The rhizome was vertically cut in halves to score the extent of discoloration. The rating scale for rhizome discoloration ranges from 1 to 8, with 1 being no discoloration and 8 indicating the entire rhizome is discolored and the plant dead (Mak et al., 2004). The mean score from three to eight plants was used to quantify t…	The average daily temperature in Darwin ranged from 30 to 35°C during the August to November months when the pot trials were conducted.	Only greenhouse/pot	EuropePMC
Phenotyping Musa spp. for host reaction to Fusarium oxysporum f. sp. cubense, under greenhouse and field conditions	2020	n/a	Dita et al. 2020	Multisite	na	na		The evaluation of disease intensity (incidence and severity) of external symptoms in the field should commence as soon as first symptoms are observed on any genotype and should be performed every other week until the plant dies or is harvested. Both external and internal symptoms should be evaluated.		both	CGspace
Assessing of the resistance of introduced banana germplasms to Fusarium oxysporum f. sp. cubense tropical race 4 (translated from chinese)	2021	unknown	Liu et al. 2021	China	GFP‑Foc TR4 derived from wild-type TR4 isolated in Yunnan	The root immersion inoculation method was used. After removing the banana seedlings cultured in coconut husk, the seedlings to be inoculated were arranged in an orderly manner according to the germplasm resources. The root system of the banana seedlings was trimmed to approximately 5 cm in length using scissors, then the roots were immersed in the spore suspension. The suspension was stirred ever…	Pot evaluation	The disease index was surveyed at 14 and 20 days after inoculation. The disease index was based on the results of the corm dissection and classified on a scale of 0-4, The disease index was divided into four levels: 0 = healthy plant, 1 = 1 % ‒25 % necrosis in the corm, 2 = 26 % ‒ 50 % necrosis in the corm, 3 = 51% ‒75% necrosis in the corm, 4 = 75 % ‒100 % necrosis in the corm. Data analysis: Di…		Only greenhouse/pot	manually
Banana Cultivar Field Screening for Resistance to Fusarium oxysporum f.sp. cubense Tropical Race 4 in the Northern Territory	2021	June 2016 to March 2018	Mintoff et al. 2021	Australia	Strain NTP‑Dc 35673	The field trial followed a randomised complete block design based on the INIBAP Technical guidelines 7	conducted at the NT Government’s Coastal Plains Research Farm (12o S, 131O E) In Darwin	External symptoms were noted as leaf yellowing on the oldest leaves that was occasionally accompanied by pseudostem splitting. At plant death or harvest, the lower portion of the pseudostem was cut and examined for internal symptoms, seen as vascular browning, if no symptoms were noted, additional cuts were made at lower intervals to verify the presence or absence of Foc TR4 infection	The Darwin region of the NT has a tropical savannah climate, with a distinct dry season (May–October) and wet season (November–April). The dry season receives little to no rain, with temperatures during the trial period ranging between 17–35 °C and an average relative humidity ranging between 35–55%. The wet season is influenced by the summer monsoons and is characterised by storm activity, rain …	Only field	manually
Evaluation of Resistance of Banana Genotypes with AAB Genome to Fusarium Wilt Tropical Race 4 in China	2022	Between November 2019 and January 2022	Zhan et al. 2022	China	strain ACCC 37997, originally from ‘Baxi’	The experimental plot was arranged as a randomized complete block design with three replications (blocks), and 10–15 plants within each block for each genotype. Each plant was cultivated according to local commercial growing standards for two cropping cycles, with inter-row spacing of 3.5 m and inter-plant spacing of 2.0 m [29]. No chemicals were applied to control pests and diseases.	Four-month-old plantlets inoculation under greenhouse conditions first and field tests were conducted in naturally infested soils located in Dongguan, Guangdong province (N23o02’17.25”, E113O40’52.87”)	Disease evaluation was conducted when external symptoms of FWB, such as leaf yellowing on the oldest leaves and occasional pseudostem splitting appeared on the susceptible control ‘Baxi’. Once plants were dead or harvested, internal symptom on the rhizome were evaluated. The incidence of disease (ID) was calculated when plants were dead or harvested (2 years after planting). The incidence of dise…		both
Toward Marker-Assisted Selection in Breeding for Fusarium Wilt Tropical Race-4 Type Resistant Bananas	2024	n/a						SNP marker was screened in all putative genotypes for resistance. PCR products of selected accessions were Sanger-sequenced in both directions		non relevant	CGspace
Screening of exotic banana accessions for their resistance to fusarium wilt race 1 and tropical race 4 in India	2025	during 2021 and 2022	Thangavelu et al. 2025	India	isolates maintained at ICAR‑NRCB	The banana suckers were planted at a spacing of 2 × 2 m. The experiments were conducted in a completely randomised block design, with each genotype represented by ten replications per cycle and each plant was considered as one replication. Timely application of fertilizers, water (through drip irrigation), and other cultural operations was followed according to standard production practice	Muthalapuram village of Theni district of Tamil Nadu for Foc R1 and Falka village of Katihar district of Bihar for Foc TR4, which are considered as hot spot areas for Fusarium wilt. These selected sites were once commercial plantations under banana cultivation and then abandoned due to severe wilt incidence (> 90%) in the Grand Nain cultivar.	The observation on the IWDS was taken based on the percentage of discoloured areas in the rhizome at the time of harvest and the germplasm lines were categorized based on disease index as mentioned in the glasshouse evaluation.	The average annual rainfall was 1,000 mm with an ambient temperature of 20.3–38.6 °C and an RH of 37–80%. In the case of the site for Foc TR4, the soil is alluvial with a pH of 7.1. The average annual rainfall was 1,281 mm with an ambient temperature of 8–42 °C and an RH of 45–83%.	both	EuropePMC

## Sheet: Sheet1
Reference link	Europe PMC	Google labs	CGspace	Manually
Resistance to Fusarium oxysporum f. sp. cubense tropical race 4 in African bananas		ok
A Catalogue of Some Musa ITC Reference Collections Grown in the Philippines			ok
Identification and evaluation of resistance to Fusarium oxysporum f. sp. cubense tropical race 4 in Musa acuminata Pahang		ok
Germplasm screening of Musa spp. for resistance to Fusarium oxysporum f. sp. cubense tropical race 4 (Foc TR4)		ok
Panama disease in banana: Spread, screens and genes		ok
Assessing Variations in Host Resistance to Fusarium oxysporum f sp. cubense Race 4 in Musa Species, With a Focus on the Subtropical Race 4		ok
Phenotyping Musa spp. for host reaction to Fusarium oxysporum f. sp. cubense, under greenhouse and field conditions		ok	ok
Assessing of the resistance of introduced banana germplasms to Fusarium oxysporum f. sp. cubense tropical race 4 (translated from chinese)				ok
Banana Cultivar Field Screening for Resistance to Fusarium oxysporum f.sp. cubense Tropical Race 4 in the Northern Territory				ok
Evaluation of Resistance of Banana Genotypes with AAB Genome to Fusarium Wilt Tropical Race 4 in China	ok	ok	ok
Toward Marker-Assisted Selection in Breeding for Fusarium Wilt Tropical Race-4 Type Resistant Bananas			ok
Screening of exotic banana accessions for their resistance to fusarium wilt race 1 and tropical race 4 in India	ok	ok	ok
